# Supplementary material for: Functional Characterisation of GmGASA1-like Gene in Glycine max (L.) Merr.: Overexpression Promotes Growth, Development and Stress Responses
Source: Life (Basel). 2024 Nov 6;14(11):1436. doi: 10.3390/life14111436 (PMC11595988; doi:10.3390/life14111436)
Supplement: Supplementary file 1 [file life-14-01436-s001.zip]

Archive with 1 entries (1 files):
- life-3271356-supplementary.pdf
